# Supplementary material for: Corneal confocal microscopy demonstrates minimal evidence of distal neuropathy in children with celiac disease
Source: PLoS One. 2020 Sep 21;15(9):e0238859. doi: 10.1371/journal.pone.0238859 (PMC7505458; doi:10.1371/journal.pone.0238859)
Supplement: S1 File — (XLSX) [file pone.0238859.s001.xlsx]

## Sheet: CCM and clinical data -PLOS ONE
ResearchID	Age	Diagnosis (2=CD, 4=healthy)	Gender (1=M, 2=F)	Nationality	Ethnicity	HemoglobinHb	WBC	Platelets	Bilirubin	AST	ALT	TSH	T4	SerumIron	Serumferritin	Folicacid	VitaminB12	VitaminD	HbA1c	Tissuetransglutaminaseantibody	Height	Weight	BMI	CNFD	CNBD	CNFL	CNFT	IWL
Tony-CD-FE-0001	11.474	2	2	Egyptian	1	121	8.8	396	9		15	2.87	11	6.8	6	19.5	124	18		0.82	1.56	43	17.6693	33.3331	49.9997	19.2013	10.2284	18.6327
Tony-CD-FE-0002	14.2247	2	1	Egyptian	1	141	6.4	199	22		17	1.55	11.3	10.5	10	12.2	378	59		1	1.62	70.4	26.8252	34.3748	89.5826	26.5548	11.3912	19.49
Tony-CD-FE-0003	11.7233	2	2	British	2	130	7.9	273	6		20	2.07	9.4	5	8	12.4	215	38			1.31	29.9	17.4524	46.8747	96.8744	28.3973	10.3977	28.5253
Tony-CD-FE-0005	11.0521	2	2	Sudanese	1	131	5.4	307	14		176	4.53	13	19.1	13	15	409	46		1.4	1.166	27.8	20.4479	26.0415	16.6666	13.636	10.9175	14.401
Tony-CD-FE-0009	13.537	2	2	Qatari	1	121	7.2	334	3		15	1.67	10.1	4.2	5	17.9	294	43	8	17.59	1.57	65.2	26.4717	46.8747	73.9578	28.2671	8.85688	26.0069
Tony-CD-FE-0010	11.3589	2	2	Qatari	1	128	4.1	214	17		24	6.27	12.6	33.2	8	21.7	230	61			1.35	28.7	15.7476	31.2498	65.6245	19.4173	11.1955	15.8181
Tony-CD-FE-0011	14.7836	2	2	Sudanese	1	118	4.7	444										20		17	1.58	53.5	21.4309	33.3331	42.7081	19.478	12.3922	21.1165
Tony-CD-FE-0020	11.9781	2	2	Qatari	1	119	8.4	375	6		14	2.7	12.1	7.7	6	59.1	240	51			1.21	19.6	13.3871	35.4164	45.833	21.7317	10.1647	18.0371
Tony-CD-FE-0032	12.5616	2	2	Qatari	1	118	4.9	386	28		14	1.41		12.6	3	14.4	420	26		23.16	1.41	31.4	15.794	30.2081	33.3331	16.3509	15.043	14.1482
Tony-CD-FE-0035	12.0575	2	1	Qatari	1	137	8	252	9		21	2.3	11.7		12	48.3	450	63			1.283	22.8	13.8814	42.7081	78.1245	25.2679	9.91629	20.5598
Tony-CD-FE-0036	11.6027	2	1	Qatari	1	118	6.6	425	9		22	3.91	9.3	10.9	6	15.9	311	34		107	1.246	32	20.6117	31.2498	17.7082	14.9338	10.7475	20.8051
Tony-CD-FE-0037	12.5507	2	2	Qatari	1	126	5.9	279	16		13	3.32	10.2	22	16	12.6	265	39			1.413	39.3	19.6838	24.9998	53.1247	19.2274	13.6059	22.0746
Tony-CD-FE-0038	13.4493	2	2	Indian	2				4	25	12	6.98	9.4	4.9	4	13.3	345	44			1.5	38.7	17.2	31.2498	27.0832	16.3921	11.5758	25.1258
Tony-CD-FE-0039	9.83562	2	2	Sudanese	1	122	4.7	299	11		16	1.9	9.2	16.5	30	26.3	300	57		8.73	1.2642	26.7	16.7376	35.4164	47.9164	21.1034	9.41581	27.5694
Tony-CD-FE-0068	14.3479	2	1	Qatari	1	133	6.4	380	41		17	2.02	9.5	12.2	16	25.6	352	30		165	1.465	53.4	24.8809	29.4641	35.7141	16.6908	12.4973	21.952
Tony-CD-FE-0084	9.07671	2	1	Qatari	1	113	9.6	464	8		18	2.69	12.5	4	4	19.3	291	43		0.26	1.22	21.6	14.5122	20.8332	24.9999	12.7734	8.91225	7.0182
Tony-CD-FE-0094	9.25479	2	1	Egyptian	1	131	10.8	342	6		21	1.82	11.5	8.2	26		267	42		8.79	1.292	32.2	19.2899	24.9998	16.6666	10.9733	16.1491	13.3865
Tony-CD-FE-0096	8.95068	2	2	Qatari	1	132	4.2	246	18		17				24	42.6	340	50		1.06	1.309	27.5	16.0492	37.4998	45.833	21.3346	11.7557	16.4952
Tony-CD-FE-0098	11.5151	2	1	Pakistani	2	121	7.1	307	7		22	1.65	10.9	6	12	28	475	44			1.537	50	21.1652	40.6247	63.5412	24.4411	11.9106	27.068
Tony-CD-FE-0102	10.1726	2	2	Qatari	1	127	6.7	261	3		27	1.45	12.6	11	9	45.5	409	62		25.52	1.277	27.9	17.1089	56.2496	18.7499	23.3202	9.96075	22.0182
Tony-CD-FE-0103	11.7973	4	1	Pakistani	2																	38.8		41.6664	84.3744	24.5637	12.0728	30.2419
Tony-CD-FE-0042	11.7863	4	1	Jordanian	1	120	10.5	338	2	23	16	0.78	10.5					70			1.425	52.6	25.9034	31.2498	23.9582	15.5696	12.3158	27.3437
Tony-CD-FE-0043	13.5534	4	1	Egyptian	1	121	5.9	319	10	16	9										1.388	32.9	17.0772	41.6664	42.7081	24.6364	17.5847	17.6171
Tony-CD-FE-0048	10.1397	4	2	Qatari	1	125	9.1	376	9	27	16	3.99						22			1.31	51	29.7185	37.4998	13.5416	17.8092	9.37886
Tony-CD-FE-0052	15.2822	4	2	Egyptian	1																1.517	55.8	24.2473	35.4164	90.6243	26.6058	13.7673	28.5709
Tony-CD-FE-0054	14.537	4	1	Qatari	1								11.9					46			1.359	28.5	15.4585	28.1248	54.1663	16.5842	13.9288	23.2757
Tony-CD-FE-0055	11.5096	4	1	Qatari	1	133	8.4	316	16	32	11	1.34	10					38		0.51	1.311	29	16.9021	26.0415	47.9164	17.3274	18.7013	21.0329
Tony-CD-FE-0061	12.6658	4	2	Qatari	1																1.361	39.8	21.4866	21.8748	62.4996	17.4251	15.3798	22.2471
Tony-CD-FE-0063	11.2466	4	1	Syrian	1	122	7.6	509	5	34	16	1.58	12.2					62			1.354	42.6	23.2366	31.2498	53.1247	18.5362	13.0735	23.0761
Tony-CD-FE-0066	9.44932	4	1	Pakistani	2	131	7.2	383	19		18										1.35	30.4	16.6804	19.7915	24.9998	12.028	17.9642	20.2256
Tony-CD-FE-0073	12.3342	4	2	Yemeni	1	141	4.6	238	13	28	15										1.366	36.4	19.5074	29.1665	36.4581	18.5687	10.3275	26.1444
Tony-CD-FE-0075	13.1918	4	2	Qatari	1	132	11.1	325	9	29	14	2.77	11.7					83			1.51	60.8	26.6655	52.083	57.2912	28.1477	9.91151	24.784
Tony-CD-FE-0076	10.4959	4	2	Qatari	1													56			1.323	24	13.7117	27.0831	37.4997	15.9125	14.7845	21.3465
Tony-CD-FE-0077	12.0164	4	2	Qatari	1	115	4.9	381	11	24	15	2.23	9.9					44	5.5		1.323	30.4	17.3682	22.9165	28.1248	14.0516	12.5345	17.5702
Tony-CD-FE-0078	14.2411	4	1	Egyptian	1													48			1.677	78.2	27.8061	33.3331	41.6664	18.6903	12.7735	17.5702
Tony-CD-FE-0080	13.6055	4	1	Egyptian	2													52		0.5	1.43	39.2	19.1696	41.6664	44.7914	23.0794	11.0221	21.97
Tony-CD-FE-0086	12.989	4	2	Qatari	1	117	8.3	288	5	22	17	2.28	11.7						6.1		1.67	89.9	32.2349	32.2914	59.3746	21.4843	11.3017	21.0601
Tony-CD-FE-0089	17.6384	4	2	Qatari	1				6	17	10			11.7	12			91			1.647	55.2	20.3494	24.9998	39.5831	15.4622	17.1901	28.8359
Tony-CD-FE-0090	14.0767	4	1	Qatari	1	130	7.7	247	13	22	25	1.18	14.513					103	4.5		1.53	68.1	29.1127	33.3331	31.2498	18.0381	17.2059	22.2829
Tony-CD-FE-0091	13.9726	4	1	Pakistani	2	119	7.3	285	19	24	14	2.69	11.7	15.6				62			1.671	73.7	26.3946	46.8747	72.9162	25.9515	9.09456	21.5646
